# Supplementary material for: EGR1 Mediates Ursodeoxycholic Acid‐Promoted Mitophagy to Prevent Postovulatory Aging of Porcine Oocytes
Source: Aging Cell. 2026 Jul 3;25(7):e70612. doi: 10.1111/acel.70612 (PMC13330137; doi:10.1111/acel.70612)
Supplement: Supplementary file 2 — Table S1: Statistical table of relative EGR1 expression levels. [file ACEL-25-e70612-s002.xlsx]

## Sheet: EGR1-TPM(1)
组别	Fresh1	Fresh2	Fresh3	Aged1	Aged2	Aged3	UDCA1	UDCA2	UDCA3
EGR1 TPM 值	41.8297	29.0749	33.5165	10.065	10.5945	6.79504	21.5801	30.4854	28.5088
